# Supplementary material for: Synergistic Regulation of δ-MnO2 Cathode via Crystal Engineering and pH Buffering for Long-Cycle Aqueous Zinc-Ion Batteries
Source: Materials (Basel). 2025 Oct 8;18(19):4632. doi: 10.3390/ma18194632 (PMC12526178; doi:10.3390/ma18194632)
Supplement: Supplementary file 1 [file materials-18-04632-s001.zip]

Archive with 1 entries (1 files):
- materials-3883261-supplementary.pdf
